# Supplementary material for: Inter-Varietal Variation in Phenolic Profile, Antioxidant, Anti-Inflammatory and Analgesic Activities of Two Brassica rapa Varieties: Influence on Pro-Inflammatory Mediators
Source: Molecules. 2023 Dec 24;29(1):117. doi: 10.3390/molecules29010117 (PMC10779636; doi:10.3390/molecules29010117)
Supplement: Supplementary file 1 [file molecules-29-00117-s001.zip]

Archive with 1 entries (1 files):
- molecules-2641918-supplementary.pdf
